# Supplementary material for: Effect of Enzymatic, Ultrasound, and Reflux Extraction Pretreatments on the Chemical Composition of Essential Oils
Source: Molecules. 2020 Oct 20;25(20):4818. doi: 10.3390/molecules25204818 (PMC7587977; doi:10.3390/molecules25204818)
Supplement: Supplementary file 1 [file molecules-25-04818-s001.zip]

Archive with 4 entries (4 files):
- Appendix 1-molecules-942617-R2.docx
- Supplementary file 1-molecules-942617-R2.docx
- Supplementary file 2-molecules-942617-R2.docx
- Supplementary file 3-molecules-942617-R2.docx
